# Supplementary material for: Compositing Benzothieno[3,2-b]Benzofuran Derivatives with Single-Walled Carbon Nanotubes for Enhanced Thermoelectric Performance
Source: Molecules. 2023 Sep 8;28(18):6519. doi: 10.3390/molecules28186519 (PMC10534622; doi:10.3390/molecules28186519)
Supplement: Supplementary file 1 [file molecules-28-06519-s001.zip]

Archive with 1 entries (1 files):
- molecules-2585609-supplementary.pdf
